# Supplementary material for: Effect of Neonatal Interventions with Specific Micronutrients and Bovine Colostrum on Micronutrient and Oxidative Statuses and on Gut Microbiota in Piglets from Birth to Post-Weaning Period
Source: Vet Sci. 2025 Feb 10;12(2):151. doi: 10.3390/vetsci12020151 (PMC11860533; doi:10.3390/vetsci12020151)
Supplement: Supplementary file 1 [file vetsci-12-00151-s001.zip]

Archive with 1 entries (1 files):
- vetsci-3408117-supplementary.pdf
